# Supplementary material for: Poloxamer 407 Based Gel Formulations for Transungual Delivery of Hydrophobic Drugs: Selection and Optimization of Potential Additives
Source: Polymers (Basel). 2021 Sep 30;13(19):3376. doi: 10.3390/polym13193376 (PMC8512385; doi:10.3390/polym13193376)
Supplement: Supplementary file 1 [file polymers-13-03376-s001.zip]

Archive with 1 entries (1 files):
- polymers-1386767-Supplementary.pdf
